# Supplementary material for: Anthropomorphic breast model repository for research and development of microwave breast imaging technologies
Source: Sci Data. 2018 Nov 20;5:180257. doi: 10.1038/sdata.2018.257 (PMC6244182; doi:10.1038/sdata.2018.257)
Supplement: Supplementary file 1 [file sdata2018257-isa1.zip]

Archive with 3 entries (3 files):
- i_Investigation.txt
- s_study_Omer.txt
- a_assay_Omer.txt
