# Supplementary material for: Anthropomorphic breast model repository for research and development of microwave breast imaging technologies
Source: Sci Data. 2018 Nov 20;5:180257. doi: 10.1038/sdata.2018.257 (PMC6244182; doi:10.1038/sdata.2018.257)
Supplement: Supplementary file 1 [file sdata2018257-isa1.zip › i_Investigation.txt]

# Investigation File generated for Scientific Data with Investigation File Authoring Tool version 0.1.0 on 11/10/2018 - This metadata file is CC0
ONTOLOGY SOURCE REFERENCE
Term Source Name	NCBITAXON	UBERON	UO	ERO	NCIT	OBI
Term Source File	http://data.bioontology.org/ontologies/NCBITAXON	http://data.bioontology.org/ontologies/UBERON	http://data.bioontology.org/ontologies/UO	http://data.bioontology.org/ontologies/ERO	http://data.bioontology.org/ontologies/NCIT	http://data.bioontology.org/ontologies/OBI
Term Source Version	2016AB	releases/2014-06-15	unknown	2013-08-02	17.06d	2014-08-18
Term Source Description	National Center for Biotechnology Information (NCBI) Organismal Classification	Uber Anatomy Ontology	Units of Measurement Ontology	Eagle-I Research Resource Ontology	National Cancer Institute Thesaurus	Ontology for Biomedical Investigations
INVESTIGATION
Investigation Identifier
Investigation Title
Investigation Description
Investigation Submission Date
Investigation Public Release Date
INVESTIGATION PUBLICATIONS
Investigation PubMed ID
Investigation Publication DOI
Investigation Publication Author List
Investigation Publication Title
Investigation Publication Status
Investigation Publication Status Term Accession Number
Investigation Publication Status Term Source REF
INVESTIGATION CONTACTS
Investigation Person Last Name
Investigation Person Mid Initials
Investigation Person First Name
Investigation Person Address
Investigation Person Phone
Investigation Person Fax
Investigation Person Email
Investigation Person Affiliation
Investigation Person Roles
Investigation Person Roles Term Accession Number
Investigation Person Roles Term Source REF
STUDY
Study Identifier	10.1038/sdata.2018.257
Study Title	Anthropomorphic breast model repository for research and development of microwave breast imaging technologies
Study Submission Date	19/01/2018
Study Public Release Date	20/11/2018
Study Description	http://www.nature.com/articles/sdata2018257#abstract
Study File Name	s_study_Omer.txt
Comment[Subject Keywords]	//;//
Comment[Manuscript Licence]	CC BY-4.0
Comment[Experimental Metadata Licence]	CC0
Comment[Supplementary Information File Name]	
Comment[Supplementary Information File Type]	x-zip-compressed
Comment[Supplementary Information File URL]	http://www.nature.com/articles/sdata2018257#supplementary-information
Comment[Data Repository]	figshare
Comment[Data Record Accession]	doi:10.6084/m9.figshare.6707993.v1
Comment[Data Record URI]	https://doi.org/10.6084/m9.figshare.6707993.v1
STUDY DESIGN DESCRIPTORS
Study Design Type	source-based data analysis objective
Study Design Type Term Accession Number	ERO:0100121
Study Design Type Term Source REF	ERO
STUDY PUBLICATIONS
Study PubMed ID	""
Study Publication DOI	doi:10.1007/s11517-017-1740-9
Study Publication Author List	""
Study Publication Title	""
Study Publication Status	published
Study Publication Status Term Accession Number	
Study Publication Status Term Source REF	
STUDY FACTORS
Study Factor Name	radiologist reported breast classification	breast health
Study Factor Type	Wolfe Mammography Classification	disease stage
Study Factor Type Term Accession Number	NCIT:C38072	OBI:0000278
Study Factor Type Term Source REF	NCIT	OBI
STUDY ASSAYS
Study Assay Measurement Type	Biological Model
Study Assay Measurement Type Term Accession Number	NCIT:C80519
Study Assay Measurement Type Term Source REF	NCIT
Study Assay Technology Type	computational modeling technique
Study Assay Technology Type Term Accession Number	ERO:0001251
Study Assay Technology Type Term Source REF	ERO
Study Assay Technology Platform	""
Study Assay File Name	a_assay_Omer.txt
STUDY PROTOCOLS
Study Protocol Name	Acquisition of MRI Scans	Modelling Method
Study Protocol Type	nuclear magnetic resonance assay	computational modeling technique
Study Protocol Type Term Accession Number	OBI:0000182	ERO:0001251
Study Protocol Type Term Source REF	ERO	ERO
Study Protocol Description		
Study Protocol URI	""	""
Study Protocol Version		
Study Protocol Parameters Name	instrument; manufacturer; magnetic field strength; slice dimensions; slice thickness	""
Study Protocol Parameters Name Term Accession Number	""	""
Study Protocol Parameters Name Term Source REF	""	""
Study Protocol Components Name	""	""
Study Protocol Components Type	""	""
Study Protocol Components Type Term Accession Number	""	""
Study Protocol Components Type Term Source REF	""	""
STUDY CONTACTS
Study Person Last Name	Omer	Fear
Study Person First Name	Muhammad	Elise
Study Person Mid Initials		
Study Person Email	muhammad.omer@ucalgary.ca	""
Study Person Phone		
Study Person Fax		
Study Person Address		
Study Person Affiliation	Department of Electrical and Computer Engineering, Schulich School of Engineering, University of Calgary, Calgary, AB, Canada	Department of Electrical and Computer Engineering, Schulich School of Engineering, University of Calgary, Calgary, AB, Canada
Study Person Roles		
Study Person Roles Term Accession Number		
Study Person Roles Term Source REF		
Comment[Study Person ORCID]	0000-0001-5796-364X	
Comment[Funder]		
Comment[FundRef ID]		
Comment[Funder Term Source REF]		
Comment[Grant Identifier]		
