# Supplementary material for: Anthropomorphic breast model repository for research and development of microwave breast imaging technologies
Source: Sci Data. 2018 Nov 20;5:180257. doi: 10.1038/sdata.2018.257 (PMC6244182; doi:10.1038/sdata.2018.257)
Supplement: Supplementary file 1 [file sdata2018257-isa1.zip › s_study_Omer.txt]

Source Name	Characteristics[organism]	Term Source REF	Term Accession Number	Characteristics[organism part]	Term Source REF	Term Accession Number	Protocol REF	Parameter Value[instrument]	Parameter Value[manufacturer]	Parameter Value[magnetic field strength]	Unit	Term Source REF	Term Accession Number	Parameter Value[slice dimensions]	Unit	Term Source REF	Term Accession Number	Parameter Value[slice thickness]	Unit	Term Source REF	Term Accession Number	Sample Name	Factor Value [radiologist reported breast classification]	Factor Value[breast health]
high resolution 3T MRI scans from patients of University of Calgary, Foothills Campus	Homo sapiens	NCBITAXON		breast	UBERON	UBERON:0000310	Acquisition of MRI Scans	Sonata	Siemens	1.5	tesla	UO	UO:0000228	0.4297x0.4297	square millimeter	UO	UO:0000082	1.2	millimeter	UO	UO:0000016	Scan A	Fatty  less than 25%	Left - Grade II/III Metaplastic Carcinoma, Right - Healthy
high resolution 3T MRI scans from patients of University of Calgary, Foothills Campus	Homo sapiens	NCBITAXON		breast	UBERON	UBERON:0000310	Acquisition of MRI Scans	Discovery MR750	General Electric	3	tesla	UO	UO:0000228	0.9375x0.9375	square millimeter	UO	UO:0000082	1.1	millimeter	UO	UO:0000016	Scan B	Scattered  25%  50%	Healthy
high resolution 3T MRI scans from patients of University of Calgary, Foothills Campus	Homo sapiens	NCBITAXON		breast	UBERON	UBERON:0000310	Acquisition of MRI Scans	Discovery MR750	General Electric	3	tesla	UO	UO:0000228	0.9375x0.9375	square millimeter	UO	UO:0000082	1.1	millimeter	UO	UO:0000016	Scan C	Scattered  25%  50%	Healthy
high resolution 3T MRI scans from patients of University of Calgary, Foothills Campus	Homo sapiens	NCBITAXON		breast	UBERON	UBERON:0000310	Acquisition of MRI Scans	Discovery MR750	General Electric	3	tesla	UO	UO:0000228	0.9375x0.9375	square millimeter	UO	UO:0000082	1.1	millimeter	UO	UO:0000016	Scan D	Heterogenous  50% - 75%	Healthy
high resolution 3T MRI scans from patients of University of Calgary, Foothills Campus	Homo sapiens	NCBITAXON		breast	UBERON	UBERON:0000310	Acquisition of MRI Scans	Discovery MR750	General Electric	3	tesla	UO	UO:0000228	0.9375x0.9375	square millimeter	UO	UO:0000082	1.1	millimeter	UO	UO:0000016	Scan E	Dense  more than 75%	Healthy
high resolution 3T MRI scans from patients of University of Calgary, Foothills Campus	Homo sapiens	NCBITAXON		breast	UBERON	UBERON:0000310	Acquisition of MRI Scans	Discovery MR750	General Electric	3	tesla	UO	UO:0000228	0.9375x0.9375	square millimeter	UO	UO:0000082	1.1	millimeter	UO	UO:0000016	Scan F	Fatty  less than 25%	Healthy
