# Supplementary material for: Anthropomorphic breast model repository for research and development of microwave breast imaging technologies
Source: Sci Data. 2018 Nov 20;5:180257. doi: 10.1038/sdata.2018.257 (PMC6244182; doi:10.1038/sdata.2018.257)
Supplement: Supplementary file 1 [file sdata2018257-isa1.zip › a_assay_Omer.txt]

Sample Name	Protocol REF	Assay Name	Raw Data File	Comment[Data Repository]	Comment[Data Record Accession]	Comment[Data Record URI]	Factor Value [radiologist reported breast classification]	Factor Value[breast health]
Scan A	Modelling Method	BM_Fatty_001	BM_Fatty_001.zip	figshare	doi:10.6084/m9.figshare.6707993.v1	https://doi.org/10.6084/m9.figshare.6707993.v1	Fatty  less than 25%	Left - Grade II/III Metaplastic Carcinoma, Right - Healthy
Scan B	Modelling Method	BM_Scattered_001	BM_Scatter_001.zip	figshare	doi:10.6084/m9.figshare.6707993.v1	https://doi.org/10.6084/m9.figshare.6707993.v1	Scattered  25%  50%	Healthy
Scan C	Modelling Method	BM_Scattered_002	BM_Scatter_002.zip	figshare	doi:10.6084/m9.figshare.6707993.v1	https://doi.org/10.6084/m9.figshare.6707993.v1	Scattered  25%  50%	Healthy
Scan D	Modelling Method	BM_Hetero_001	BM_Hetero_001.zip	figshare	doi:10.6084/m9.figshare.6707993.v1	https://doi.org/10.6084/m9.figshare.6707993.v1	Heterogenous  50% - 75%	Healthy
Scan E	Modelling Method	BM_Dense_001	BM_Dense_001.zip	figshare	doi:10.6084/m9.figshare.6707993.v1	https://doi.org/10.6084/m9.figshare.6707993.v1	Dense  more than 75%	Healthy
Scan F	Modelling Method	BM_Fatty_002	BM_Fatty_002.zip	figshare	doi:10.6084/m9.figshare.6707993.v1	https://doi.org/10.6084/m9.figshare.6707993.v1	Fatty  less than 25%	Healthy
